# Supplementary material for: Molecular Recognition of Imidazole-Based Drug Molecules by Cobalt(III)- and Zinc(II)-Coproporphyrins in Aqueous Media
Source: Molecules. 2023 Jan 18;28(3):964. doi: 10.3390/molecules28030964 (PMC9920418; doi:10.3390/molecules28030964)
Supplement: Supplementary file 1 [file molecules-28-00964-s001.zip]

Archive with 1 entries (1 files):
- molecules-2149206 Supplementary materials .pdf
